# Supplementary material for: Serotonin Mitigates ColdStress-Induced Damage in Kandelia obovata Through Modulating the Endogenous Melatonin- and Abscisic Acid Biosynthesis
Source: Int J Mol Sci. 2025 Feb 14;26(4):1635. doi: 10.3390/ijms26041635 (PMC11855724; doi:10.3390/ijms26041635)
Supplement: Supplementary file 1 [file ijms-26-01635-s001.zip]

Archive with 1 entries (1 files):
- ijms-3382902-supplementary.pdf
